# Supplementary material for: Diagnostic Accuracy of PET with Different Radiotracers versus Bone Scintigraphy for Detecting Bone Metastases of Breast Cancer: A Systematic Review and a Meta-Analysis
Source: J Imaging. 2023 Dec 8;9(12):274. doi: 10.3390/jimaging9120274 (PMC10744045; doi:10.3390/jimaging9120274)
Supplement: Supplementary file 1 [file jimaging-09-00274-s001.zip]

Archive with 1 entries (1 files):
- jimaging-2651750-supplementary.pdf
